# Supplementary material for: Independent and Joint Impacts of Acid-Producing Diets and Depression on Physical Health among Breast Cancer Survivors
Source: Nutrients. 2021 Jul 15;13(7):2422. doi: 10.3390/nu13072422 (PMC8308757; doi:10.3390/nu13072422)
Supplement: Supplementary file 1 [file nutrients-13-02422-s001.zip]

Archive with 1 entries (1 files):
- nutrients-1257499-supplementary.pdf
